# Supplementary material for: The Receptor Kinases DRUS1 and DRUS2 Behave Distinctly in Osmotic Stress Tolerance by Modulating the Root System Architecture via Auxin Signaling
Source: Plants (Basel). 2024 Mar 16;13(6):860. doi: 10.3390/plants13060860 (PMC10974500; doi:10.3390/plants13060860)
Supplement: Supplementary file 1 [file plants-13-00860-s001.zip]

Archive with 1 entries (1 files):
- plants-2866115-supplementary.pptx
